# Supplementary material for: Early transcriptional responses of bronchial epithelial cells to whole cigarette smoke mirror those of in-vivo exposed human bronchial mucosa
Source: Respir Res. 2022 Sep 2;23:227. doi: 10.1186/s12931-022-02150-2 (PMC9440516; doi:10.1186/s12931-022-02150-2)
Supplement: Supplementary file 2 — Additional file 2. List of differentially expressed genes and associated pathways after cigarette smoke exposure compared to Air. [file 12931_2022_2150_MOESM2_ESM.xlsx]

## Sheet: Table S1
Table S1. Top 50 differentially expressed genes after 1h, 4h, and 24h cigarette smoke exposure compared to Air.
Gene symbol	logFC	logCPM	PValue	FDR
1h
CYP1A1	5.6899	8.72828	1.23e-17	1.76e-13
ATF3	2.91792	6.41031	2.91e-16	1.39e-12
HMOX1	4.20384	9.42278	4.78e-16	1.71e-12
FOSB	3.15679	4.70576	8.43e-15	2.01e-11
KLF6	1.80129	6.62206	1.52e-14	3.1e-11
TIPARP	2.33866	7.05538	1.89e-14	3.38e-11
ZNF331	2.03655	4.57049	7.22e-14	1.15e-10
PER1	1.50828	5.99544	1.92e-13	2.74e-10
NR4A2	1.35748	6.20421	2.73e-13	3.55e-10
CYP1B1	2.70381	8.93257	3.27e-13	3.9e-10
SNHG3	-1.27473	3.93336	7.38e-13	8.12e-10
NR4A1	2.42542	6.24787	8.27e-13	8.45e-10
CBARP	2.64352	2.00336	1.41e-12	1.34e-09
OVOL1	1.65009	3.55796	1.7e-12	1.52e-09
RHOB	1.84462	6.31186	2.92e-12	2.46e-09
FOSL1	2.43681	6.38256	1.72e-11	1.3e-08
OSGIN1	1.7947	6.65511	4.68e-11	3.18e-08
JUN	1.56567	7.07729	5.88e-11	3.82e-08
CSRNP1	1.44157	5.3592	6.93e-11	4.31e-08
MAP3K8	1.49452	5.30028	8.9e-11	5.3e-08
DUSP1	2.10748	7.10491	1.77e-10	9.71e-08
PIGA	1.0643	4.71801	2.63e-10	1.3e-07
DUSP8	1.48088	3.72869	6.92e-10	3.3e-07
UBC	1.04939	10.0085	7.32e-10	3.37e-07
MRPL46	-1.15656	1.8223	7.55e-10	3.37e-07
MIR429	-1.15566	2.54789	9.86e-10	4.15e-07
KCNJ2	-1.08865	4.55391	1.36e-09	5.39e-07
MAFG	1.03068	7.0782	1.63e-09	6.15e-07
EPGN	2.40467	4.87824	1.85e-09	6.61e-07
ZNF628	1.01036	4.03647	2.4e-09	8.17e-07
EID3	2.18527	2.95643	4.19e-09	1.22e-06
KLF2	2.1474	2.55342	9.96e-09	2.64e-06
BTG2	1.41919	6.25914	1.54e-08	4e-06
DDIT3	1.93936	4.45181	1.91e-08	4.63e-06
HSPA1B	1.05913	6.52298	5.25e-08	1.15e-05
MAFF	1.59781	7.2233	7.84e-08	1.58e-05
LINC01355	-1.03268	2.68556	9.39e-08	1.81e-05
RGS2	-1.33188	3.85812	1.15e-07	2.11e-05
DLL1	1.26108	4.91834	1.19e-07	2.11e-05
SPRY1	-1.19278	3.69593	1.22e-07	2.13e-05
C5AR2	2.76983	2.77668	2.01e-07	3.37e-05
RNF223	1.50061	2.89873	2.77e-07	4.36e-05
FBXO30	1.01252	6.09118	3.62e-07	5.39e-05
NOL12	-1.06508	2.62211	4.05e-07	5.79e-05
FAM43A	1.92553	4.41627	4.35e-07	6.09e-05
SAP30L.AS1	-1.04967	1.37589	6.26e-07	8.53e-05
FBXW4P1	1.36968	1.05236	6.97e-07	9.04e-05
PPP1R15A	1.23628	8.0848	8.49e-07	0.000103685
NFYC.AS1	-1.16004	1.2737	8.56e-07	0.000103713
CYP1B1.AS1	1.48116	2.3325	9.06e-07	0.000108793
4h
TXNRD1	2.75814	9.96853	1.38e-32	1.97e-28
UNKL	2.69734	5.80141	2.72e-29	1.94e-25
GCLM	2.66017	7.79212	1.23e-26	5.87e-23
SQSTM1	2.47295	10.5082	1.8e-26	6.45e-23
STX3	1.27955	6.33792	4.49e-26	1.28e-22
ZNF469	3.61704	5.30542	1.38e-25	3.3e-22
SYNJ2	1.87749	6.96933	2.31e-25	4.71e-22
GSR	1.26316	7.67015	9.42e-25	1.68e-21
SLC12A7	1.56017	7.83921	2.02e-24	3.2e-21
HMOX1	8.15572	9.42278	5.57e-24	7.96e-21
GCLC	2.32896	8.75476	6.23e-24	8.1e-21
CYP1A1	9.15761	8.72828	3.97e-23	4.38e-20
AKR1C3	1.59572	7.27224	3.98e-23	4.38e-20
CYP4F3	2.74919	6.01745	1.15e-22	1.13e-19
OSGIN1	4.23199	6.65511	1.19e-22	1.13e-19
PITHD1	1.05338	5.24951	1.54e-22	1.3e-19
AKR1B10	3.41596	6.46343	2.77e-22	2.2e-19
KLHL21	1.4725	7.30362	3.31e-22	2.49e-19
TNPO1	1.11845	7.36157	3.5e-22	2.5e-19
KEAP1	1.002	6.83286	7.05e-22	4.8e-19
GRPEL1	1.05666	5.21969	1.25e-21	8.12e-19
ABHD4	1.67103	6.02414	1.47e-21	9.13e-19
GDF15	3.21475	9.7703	2.16e-21	1.29e-18
FBXO30	3.08962	6.09118	2.4e-21	1.37e-18
MAFG	2.43623	7.0782	2.51e-21	1.38e-18
EDC3	1.54087	6.08108	4.73e-21	2.5e-18
ARID5B	-1.24156	5.75644	4.95e-21	2.53e-18
NPC1	2.02837	6.88824	6.32e-21	3.01e-18
FECH	1.59085	5.41956	6.76e-21	3.12e-18
CYRIB	1.38562	6.0082	8.25e-21	3.68e-18
ZBTB2	1.22098	4.14142	9.88e-21	4.28e-18
SPAG9	1.30796	6.79381	1.05e-20	4.42e-18
IKZF2	-1.5019	6.77618	1.47e-20	5.86e-18
PRR15	-1.63639	7.44799	2.21e-20	8.56e-18
FOSL1	4.92978	6.38256	3e-20	1.13e-17
AMMECR1L	1.05155	5.78915	5.38e-20	1.97e-17
MOSMO	1.23198	4.57447	6.18e-20	2.16e-17
SLC7A11	4.88452	7.63984	7.56e-20	2.57e-17
NMRAL2P	4.31108	4.71714	8.03e-20	2.65e-17
LRP8	2.25786	4.86943	8.16e-20	2.65e-17
DNTTIP2	1.33205	6.75164	1.17e-19	3.72e-17
TDP2	1.2486	5.74398	1.2e-19	3.72e-17
EPGN	5.79798	4.87824	1.24e-19	3.77e-17
SLC3A2	2.10774	7.53138	1.98e-19	5.91e-17
SPIRE1	1.49494	5.78066	2.07e-19	5.93e-17
ANKRD13C	1.09424	5.44687	2.07e-19	5.93e-17
PDCD4	-1.05791	6.83694	2.33e-19	6.54e-17
HCAR2	-3.05886	4.09333	2.53e-19	6.95e-17
WWTR1	1.04533	6.89283	3.46e-19	9.33e-17
OSGIN2	1.41909	5.0975	8.16e-19	2.01e-16
24h
FTL	1.38375	9.37848	9.49e-16	9.61e-12
G6PD	1.21402	7.96849	1.34e-15	9.61e-12
TFRC	1.52078	7.39029	2.38e-15	1.13e-11
CYP1A1	4.20975	8.72804	4.23e-14	1.21e-10
FTH1	1.3033	10.6969	9.39e-13	1.92e-09
CYP1B1	2.53986	8.93242	1.92e-12	3.04e-09
ALDOC	1.25401	3.90006	6.35e-12	7.57e-09
GPR37L1	1.38092	2.82332	2.44e-10	1.74e-07
KLF3.AS1	-1.42618	3.76222	1.22e-09	7.26e-07
KLK6	1.98746	1.87928	1.76e-09	9e-07
NQO1	1.20465	8.46881	2.87e-09	1.37e-06
ALDH3A1	1.02873	10.3738	1.29e-08	4.86e-06
SERPINB4	1.78417	5.45925	2.6e-08	9.05e-06
PRKN	-1.38723	1.03779	2.98e-08	1.01e-05
AKR1B10	1.15283	6.46326	4.68e-08	1.49e-05
CYSRT1	1.36947	1.76141	5.81e-08	1.67e-05
RINL	1.12677	2.18878	2.54e-07	5.42e-05
CYP2G1P	1.33262	1.17462	3.92e-07	7.09e-05
ITGB7	1.56669	3.2225	4.99e-07	8.49e-05
MACROD2	-1.19531	1.93288	6.18e-07	0.00010037
UCHL1	2.0233	1.24092	7.52e-07	0.00011819
ACTBL2	1.81227	1.13009	1.02e-06	0.00014863
EEF1A2	1.84092	2.17552	2.39e-06	0.00028914
SPRR3	2.54787	0.721361	2.42e-06	0.00029048
ANPEP	-1.47493	3.64533	3.55e-06	0.00039253
GPX2	1.05694	6.40448	4.98e-06	0.00051597
RNF224	1.55713	1.08357	6.68e-06	0.00061241
TMEM156	1.20744	2.77643	1.04e-05	0.00085433
MIR27B	-1.12199	1.1803	1.11e-05	0.00089577
PDE1A	-1.34786	0.734635	1.19e-05	0.00094613
LINC00578	1.15734	0.307517	1.41e-05	0.00109602
FAT3	-1.60537	0.776333	1.82e-05	0.00130509
MFNG	1.51225	0.578692	2.03e-05	0.00139761
NMRAL2P	1.20921	4.71695	2.39e-05	0.00155497
SLC7A5	1.06891	7.62538	2.74e-05	0.00171037
LINC00589	1.28219	4.39922	3.96e-05	0.00221028
KRT42P	-1.20135	0.906631	5.41e-05	0.00278071
H1.10.AS1	-1.13113	1.89887	7.3e-05	0.00341584
STAU2.AS1	1.05192	1.86027	8.86e-05	0.00381593
S100A8	2.08321	1.23386	0.00012025	0.00477809
SLC7A11	1.12373	7.63961	0.00018123	0.00638511
CYP2C9	-1.17364	-0.0593693	0.00018252	0.00638807
HMOX1	1.26385	9.42255	0.0002326	0.00745979
LY6H	-1.44688	1.04566	0.00026113	0.00803275
CSTA	1.04756	4.09282	0.00028966	0.00853895
SNCG	1.11349	1.99686	0.00030496	0.0088662
TMC1	1.22094	1.21567	0.00033928	0.00949721
DLX4	-1.13663	0.95161	0.00038596	0.0103774
MIR23B	-1.0333	1.31174	0.00061901	0.0145152
SCG3	-1.32215	2.04091	0.00069117	0.0156929

## Sheet: Table S2
Table 2. Top pathways associated with the differentially expressed genes upon cigarette smoke exposure using gprofiler.
Source	Pathway name	Pathway ID	Adjusted p-value	Associated genes
1h upregulated
GO:BP	positive regulation of macromolecule metabolic process	GO:0010604	7.72912e-08	ATF3,HMOX1,FOSB,KLF6,TIPARP,PER1,NR4A2,CYP1B1,NR4A1,OVOL1,FOSL1,JUN,CSRNP1,MAP3K8,UBC,MAFG,EPGN,KLF2,BTG2,MAFF,DLL1,C5AR2,PPP1R15A,PRDM1,PPP1R10,FOS,EGR1,MIR23B,SNAI2,LIF
GO:BP	positive regulation of metabolic process	GO:0009893	8.1735e-08	ATF3,HMOX1,FOSB,KLF6,TIPARP,PER1,NR4A2,CYP1B1,NR4A1,OVOL1,FOSL1,JUN,CSRNP1,MAP3K8,PIGA,UBC,MAFG,EPGN,KLF2,BTG2,MAFF,DLL1,C5AR2,PPP1R15A,PRDM1,PPP1R10,FOS,EGR1,MIR23B,SNAI2,LIF
GO:BP	positive regulation of transcription by RNA polymerase II	GO:0045944	2.53293e-07	ATF3,FOSB,KLF6,PER1,NR4A2,NR4A1,OVOL1,FOSL1,JUN,CSRNP1,UBC,MAFG,KLF2,MAFF,DLL1,FOS,EGR1,LIF,NR4A3
GO:BP	positive regulation of nitrogen compound metabolic process	GO:0051173	2.84226e-07	ATF3,HMOX1,FOSB,KLF6,TIPARP,PER1,NR4A2,NR4A1,OVOL1,FOSL1,JUN,CSRNP1,MAP3K8,UBC,MAFG,EPGN,KLF2,BTG2,MAFF,DLL1,C5AR2,PPP1R15A,PPP1R10,FOS,EGR1,MIR23B,SNAI2,LIF
GO:BP	positive regulation of gene expression	GO:0010628	2.07172e-06	ATF3,HMOX1,FOSB,KLF6,PER1,NR4A2,CYP1B1,NR4A1,OVOL1,FOSL1,JUN,CSRNP1,UBC,MAFG,KLF2,MAFF,DLL1,PPP1R15A,PRDM1,FOS,EGR1,MIR23B,LIF,NR4A3
GO:BP	regulation of transcription by RNA polymerase II	GO:0006357	3.04472e-06	ATF3,HMOX1,FOSB,KLF6,PER1,NR4A2,NR4A1,OVOL1,FOSL1,JUN,CSRNP1,UBC,MAFG,KLF2,BTG2,MAFF,DLL1,PRDM1,FOS,EGR1,SNAI2,LIF,NR4A3
GO:BP	positive regulation of biological process	GO:0048518	3.19743e-06	CYP1A1,ATF3,HMOX1,FOSB,KLF6,TIPARP,PER1,NR4A2,CYP1B1,NR4A1,OVOL1,RHOB,FOSL1,OSGIN1,JUN,CSRNP1,MAP3K8,DUSP1,PIGA,UBC,MAFG,EPGN,EID3,KLF2,BTG2,MAFF,DLL1,C5AR2
GO:BP	response to hydrogen peroxide	GO:0042542	4.11603e-06	HMOX1,CYP1B1,RHOB,FOSL1,JUN,DUSP1,KLF2
GO:BP	positive regulation of cellular metabolic process	GO:0031325	6.19231e-06	ATF3,HMOX1,FOSB,KLF6,PER1,NR4A2,NR4A1,OVOL1,FOSL1,JUN,CSRNP1,MAP3K8,UBC,MAFG,EPGN,KLF2,BTG2,MAFF,DLL1,C5AR2,PPP1R15A,PPP1R10,FOS,EGR1,MIR23B,SNAI2,LIF
GO:BP	response to organic cyclic compound	GO:0014070	6.87827e-06	CYP1A1,FOSB,TIPARP,PER1,NR4A2,CYP1B1,NR4A1,FOSL1,JUN,DUSP1,KLF2,BTG2,FOS,EGR1,SNAI2,NR4A3,REN
GO:BP	positive regulation of RNA metabolic process	GO:0051254	7.83543e-06	ATF3,FOSB,KLF6,PER1,NR4A2,NR4A1,OVOL1,FOSL1,JUN,CSRNP1,UBC,MAFG,KLF2,BTG2,MAFF,DLL1
WP	Estrogen Receptor Pathway	WP:WP2881	0.000358423	CYP1A1,CYP1B1,JUN
WP	Melatonin metabolism and effects	WP:WP3298	0.00170028	CYP1A1,PER1,CYP1B1
WP	Aryl Hydrocarbon Receptor Netpath	WP:WP2586	0.00329921	CYP1A1,KLF6,CYP1B1
WP	Corticotropin-releasing hormone signaling pathway	WP:WP2355	0.00351697	FOSB,NR4A2,NR4A1,FOSL1
WP	Oxidative Stress	WP:WP408	0.00643319	CYP1A1,HMOX1
WP	TGF-beta Signaling Pathway	WP:WP366	0.00681638	ATF3,FOSB,KLF6
WP	Benzo(a)pyrene metabolism	WP:WP696	0.00698645	CYP1A1,CYP1B1
WP	IL-18 signaling pathway	WP:WP4754	0.0160739	ATF3,HMOX1,NR4A1,JUN,KLF2,BTG2,IER3,FOS
1h downregulated
No pathways identified
4h upregulated
GO:BP	response to arsenic-containing substance	GO:0046685	1.96053e-07	HMOX1,GCLC,CYP1A1,FECH,PPIF,MYC,CDKN1A,ZFAND2A,CPEB2
GO:BP	positive regulation of cell death	GO:0010942	3.9247e-05	SQSTM1,HMOX1,AKR1C3,OSGIN1,FOSL1,CYP1B1,SSH1,YWHAG,ZNF746,PPIF,GNA13,STK17A,LATS2,SFN,JUN,FNIP1,MYC,AIFM2,NSMAF,SMAD3,CDKN1A,NQO2,MAP3K9,E2F3,NQO1,PMAIP1
GO:BP	unsaturated fatty acid metabolic process	GO:0033559	5.97222e-05	CYP1A1,AKR1C3,CYP4F3,CYP1B1,DEGS1,PNPLA8,PTGR1,CYP4F11,AKR1C2,AKR1C1,EDN1,ELOVL7,FADS1,FADS3,TBXAS1,CYP2D6,PTGS2,IL1B
GO:BP	response to extracellular stimulus	GO:0009991	0.000133319	GCLM,HMOX1,GCLC,CYP1A1,AKR1C3,GDF15,FOSL1,UPP1,NAMPT,MAP1LC3B,ZFP36,JUN,FNIP1,PIM1,CDKN1A,NQO1,PMAIP1,GABARAPL1,MAP1B,NOCT,RRAGC,LDLR,ASGR1,STC2,SLC25A25,CPEB4,ATF3
GO:BP	regulation of cell death	GO:0010941	0.000166853	GCLM,SQSTM1,HMOX1,GCLC,AKR1C3,OSGIN1,NPC1,FOSL1,SLC7A11,LRP8,ANKRD13C,CYP1B1,SSH1,ADAM17,YWHAG,ZNF746,PPIF,NSMF,GNA13,STK17A,LATS2,SFN,ZFP36,JUN,FNIP1,MYC,AIFM2,USP36,NSMAF,PIM1,SMAD3,CDKN1A,NQO2,RFFL,MAP3K9,PLK3,E2F3,MNT,NQO1,PPP1R10,PMAIP1
GO:BP	positive regulation of programmed cell death	GO:0043068	0.00017428	SQSTM1,HMOX1,AKR1C3,OSGIN1,FOSL1,CYP1B1,YWHAG,PPIF,GNA13,STK17A,LATS2,SFN,JUN,FNIP1,MYC,AIFM2,NSMAF,SMAD3,CDKN1A,NQO2,MAP3K9,E2F3,NQO1,PMAIP1
GO:BP	response to nutrient	GO:0007584	0.000282523	GCLM,HMOX1,GCLC,CYP1A1,AKR1C3
GO:BP	regulation of apoptotic process	GO:0042981	0.00039466	GCLM,SQSTM1,HMOX1,GCLC,AKR1C3,OSGIN1,FOSL1,SLC7A11,LRP8,ANKRD13C,CYP1B1,ADAM17,YWHAG,PPIF,NSMF,GNA13,STK17A,LATS2,SFN,ZFP36,JUN,FNIP1,MYC,AIFM2,USP36,NSMAF,PIM1,SMAD3,CDKN1A,NQO2,RFFL,MAP3K9,PLK3,E2F3,MNT,NQO1,PPP1R10,PMAIP1
GO:BP	response to oxidative stress	GO:0006979	0.000477609	TXNRD1,GCLM,GSR,HMOX1,GCLC,AKR1C3,KEAP1,FOSL1,SLC7A11
GO:BP	positive regulation of apoptotic process	GO:0043065	0.000569246	SQSTM1,HMOX1,AKR1C3,OSGIN1,FOSL1,CYP1B1,YWHAG,PPIF,GNA13,STK17A,LATS2,SFN,JUN,FNIP1,MYC,AIFM2,NSMAF,SMAD3,NQO2,MAP3K9,E2F3,NQO1,PMAIP1
WP	Oxidative Stress	WP:WP408	1.77252e-07	TXNRD1,GSR,HMOX1,GCLC,CYP1A1
WP	Phytochemical activity on NRF2 transcriptional activation	WP:WP3	1.06908e-06	GCLM,HMOX1,GCLC,KEAP1,SLC7A11
WP	NRF2 pathway	WP:WP2884	3.43905e-06	TXNRD1,GCLM,SQSTM1,GSR,HMOX1,GCLC,KEAP1,MAFG
WP	NRF2-ARE regulation	WP:WP4357	1.16387e-05	GCLM,HMOX1,GCLC,KEAP1,SLC7A11
WP	Nuclear Receptors Meta-Pathway	WP:WP2882	3.83295e-05	TXNRD1,GCLM,SQSTM1,GSR,HMOX1,GCLC,CYP1A1
WP	Ferroptosis	WP:WP4313	4.3971e-05	GCLM,HMOX1,GCLC,SLC7A11,SLC3A2,FTL
WP	Photodynamic therapy-induced NFE2L2 (NRF2) survival signaling	WP:WP3612	6.54635e-05	GCLM,HMOX1,GCLC,KEAP1
WP	Glutathione metabolism	WP:WP100	0.000593339	GCLM,GSR,GCLC
KEGG	Ferroptosis	KEGG:04216	1.84172e-05	GCLM,HMOX1,GCLC,SLC7A11,SLC3A2,FTL
KEGG	Glutathione metabolism	KEGG:00480	0.00556775	GCLM,GSR,GCLC
4h downregulated
GO:BP	positive regulation of RNA metabolic process	GO:0051254	8.1122e-05	ARID5B,IKZF2,IRF2BPL,LMO4,MEIS1,MRTFB,SOX2,XBP1,MITF,ZNF750,RBPMS,GLI3,MEIS2,CITED2,MESP1,NR2F2,LPIN3,NFIB,PRR5L,PATZ1,TET1,KDM8,ID2,PIK3R1,SALL2,RUNX2,TOX3,PAX9,OSR1,NR2F1,SMAD7,HEY1,DDX58,FZD4,FZD2,GATA3,ZFHX4,HEY2,SOX21,BAMBI,LBH,EPAS1,DMRT2,HDX,RBM20,RASL11A,CREB3L1,MEF2C,SOX9,CIITA
GO:BP	positive regulation of nucleic acid-templated transcription	GO:1903508	0.00010761	ARID5B,IKZF2,IRF2BPL,LMO4,MEIS1,MRTFB,SOX2,XBP1,MITF,ZNF750,RBPMS,GLI3,MEIS2,CITED2,MESP1,NR2F2,LPIN3,NFIB,PATZ1,TET1,KDM8,ID2,PIK3R1,SALL2,RUNX2,TOX3,PAX9,OSR1,NR2F1,SMAD7,HEY1,DDX58,FZD4,FZD2,GATA3,ZFHX4,HEY2,SOX21,BAMBI,LBH,EPAS1,DMRT2,HDX,RASL11A,CREB3L1,MEF2C,SOX9,CIITA
GO:BP	positive regulation of RNA biosynthetic process	GO:1902680	0.00010964	ARID5B,IKZF2,IRF2BPL,LMO4,MEIS1,MRTFB,SOX2,XBP1,MITF,ZNF750,RBPMS,GLI3,MEIS2,CITED2,MESP1,NR2F2,LPIN3,NFIB,PATZ1,TET1,KDM8,ID2,PIK3R1,SALL2,RUNX2,TOX3,PAX9,OSR1,NR2F1,SMAD7,HEY1,DDX58,FZD4,FZD2,GATA3,ZFHX4,HEY2,SOX21,BAMBI,LBH,EPAS1,DMRT2,HDX,RASL11A,CREB3L1,MEF2C,SOX9,CIITA
GO:BP	positive regulation of transcription, DNA-templated	GO:0045893	0.00011603	IKZF2,IRF2BPL,LMO4,MEIS1,MRTFB,SOX2,XBP1,MITF,ZNF750,GLI3,MEIS2,CITED2,MESP1,NR2F2,LPIN3,NFIB,PATZ1,TET1,KDM8,ID2,PIK3R1,SALL2,RUNX2,TOX3,PAX9,OSR1,NR2F1,SMAD7,HEY1,DDX58,FZD4,FZD2,GATA3,ZFHX4,HEY2,SOX21,BAMBI,LBH,EPAS1,DMRT2,HDX,RASL11A,CREB3L1,MEF2C,SOX9,CIITA
GO:BP	tube morphogenesis	GO:0035239	0.00040042	LMO4,MEIS1,VAV3,XBP1,GLI3,CITED2,PIK3R3,MESP1,NR2F2,NFIB,LOX,ID2,EPHA4,OSR1,SMAD7,ACKR3,STARD13,HEY1,PPP1R16B,FZD4,FZD2,GATA3,HEY2,EPAS1,SEMA6A,CREB3L1,ARHGAP22,MEF2C,SOX9,PRICKLE1,EFNA1,CSF1,PTPRB,TNFAIP2,COL8A1,EDAR,CXCR2,NGFR,KDR,ISL1,ITGB3,HOXB3,ATOH8,SALL4,CX3CL1,SPINK5
GO:BP	positive regulation of nucleobase-containing compound metabolic process	GO:0045935	0.0005526	ARID5B,IKZF2,IRF2BPL,LMO4,MEIS1,MRTFB,SOX2,XBP1,MITF,ZNF750,RBPMS,GLI3,MEIS2,CITED2,MESP1,NR2F2,LPIN3,NFIB,PRR5L,PATZ1,TET1,KDM8,ID2,PIK3R1,SALL2,RUNX2,TOX3,PAX9,OSR1,NR2F1,SMAD7,HEY1,DDX58,FZD4,FZD2,GATA3,ZFHX4,HEY2,SOX21,BAMBI,LBH,EPAS1,DMRT2,HDX,RBM20,RASL11A,SLC4A4,CREB3L1,MEF2C,SOX9,CIITA
GO:BP	negative regulation of transcription, DNA-templated	GO:0045892	0.00063706	ARID5B,PDCD4,IRF2BPL,TRPS1,SOX2,MITF,GLI3,CXXC5,MEIS2,CITED2,MESP1,NR2F2,NFIB,PATZ1,TET1,KDM8,BCL11A,ID2,TRIM6,SALL2,ZNF608,RUNX2,PAX9,OSR1,NR2F1,SMAD7,HEY1,GATA3,CBFA2T3,ZFHX4,HEY2,LBH,TFCP2L1,CREB3L1,MEF2C,SOX9,PRICKLE1,EFNA1,CIITA
GO:BP	connective tissue development	GO:0061448	0.00113905	ARID5B,TRPS1,AXIN2,BMP3,XBP1,GLI3,NFIB,LOX,ID2,RUNX2,OSR1,SMAD7,SMPD3,STC1,MEF2C,SOX9
GO:BP	negative regulation of RNA metabolic process	GO:0051253	0.00142136	ARID5B,PDCD4,IRF2BPL,TRPS1,SOX2,AXIN2,MITF,GLI3,CXXC5,MEIS2,CITED2,MESP1,NR2F2,NFIB,PATZ1,TET1,KDM8,BCL11A,ID2,TRIM6,SALL2,ZNF608,RUNX2,PAX9,OSR1,TENT5C,NR2F1,SMAD7,HEY1,GATA3,CBFA2T3,ZFHX4,HEY2,LBH,TFCP2L1,CREB3L1,MEF2C,SOX9,PRICKLE1,EFNA1,CIITA
WP	Mesodermal Commitment Pathway	WP:WP2857	0.0493293	ARID5B,MEIS1,SOX2,AXIN2,VAV3,TET1,SESN1,TOX3,FZD4,GATA3,ZFHX4,SOX21
24h upregulated
GO:BP	oxidation-reduction process	GO:0055114	0.00020582	G6PD,CYP1A1,FTH1,CYP1B1,ALDOC,NQO1,ALDH3A1,AKR1B10
GO:BP	response to iron(III) ion	GO:0010041	0.0006922	G6PD,CYP1A1
GO:BP	cellular iron ion homeostasis	GO:0006879	0.00083972	FTL,TFRC,FTH1
GO:BP	xenobiotic metabolic process	GO:0006805	0.00105442	CYP1A1,CYP1B1,NQO1,ALDH3A1
GO:BP	intracellular sequestering of iron ion	GO:0006880	0.00115354	FTL,FTH1
GO:BP	cellular response to xenobiotic stimulus	GO:0071466	0.00124549	CYP1A1,CYP1B1,NQO1,ALDH3A1
GO:BP	iron ion transport	GO:0006826	0.00135022	FTL,TFRC,FTH1
GO:BP	response to xenobiotic stimulus	GO:0009410	0.0015549	CYP1A1,CYP1B1,NQO1,ALDH3A1
GO:BP	iron ion homeostasis	GO:0055072	0.00170007	FTL,TFRC,FTH1
GO:BP	sequestering of iron ion	GO:0097577	0.00173012	FTL,FTH1
WP	Nuclear Receptors Meta-Pathway	WP:WP2882	7.8527e-06	FTL,G6PD,CYP1A1,FTH1,CYP1B1,NQO1,ALDH3A1,GPX2,SLC7A5,SLC7A11,HMOX1
WP	NRF2 pathway	WP:WP2884	1.8597e-05	FTL,G6PD,FTH1,NQO1,ALDH3A1,GPX2,SLC7A11,HMOX1
WP	Aryl Hydrocarbon Receptor Pathway	WP:WP2873	5.1712e-05	CYP1A1,CYP1B1,NQO1,ALDH3A1
WP	Ferroptosis	WP:WP4313	8.4534e-05	FTL,TFRC,FTH1,SLC7A11,HMOX1
WP	Estrogen metabolism	WP:WP697	0.00016713	CYP1A1,CYP1B1,NQO1
KEGG	Ferroptosis	KEGG:04216	3.3059e-05	FTL,TFRC,FTH1,SLC7A11,HMOX1
KEGG	Metabolism of xenobiotics by cytochrome P450	KEGG:00980	0.00738282	CYP1A1,CYP1B1,ALDH3A1
KEGG	Chemical carcinogenesis	KEGG:05204	0.00966434	CYP1A1,CYP1B1,ALDH3A1
KEGG	Pentose phosphate pathway	KEGG:00030	0.0169948	G6PD,ALDOC
KEGG	Tryptophan metabolism	KEGG:00380	0.0228514	CYP1A1,CYP1B1
24h downregulated
GO:MF	F-box domain binding	GO:1990444	0.033021	PRKN
GO:CC	mitochondrion-derived vesicle	GO:0099073	0.0305963	PRKN
GO:CC	Parkin-FBXW7-Cul1 ubiquitin ligase complex	GO:1990452	0.0305963	PRKN
CORUM	PPD complex	CORUM:5837	0.0499475	PRKN
CORUM	PARK2-EPS15-EGFR complex	CORUM:6036	0.0499475	PRKN
Abreviation. GO:MF Gene Ontology: molecular function; GO:CC Gene Ontology: cellular component; GO:BP Gene Ontology biological process; WP: WikiPathways

## Sheet: Table S3
Table S3: Top pathways associated with the overlapped genes between the differentially expressed genes in the in-vitro ALI-PBEC study and the differentially expressed genes in the in-vivo studies.
Direction	Source	Pathway name	Pathway ID	Adjusted p-value	Associated genes
Overlap with Acute Cigarette Smoke study
Upregulated	GO:MF	antioxidant activity	GO:0016209	0.0298337	GPX2,TXNRD1
Upregulated	GO:MF	electron transfer activity	GO:0009055	0.0477303	GPX2,TXNRD1
Upregulated	GO:MF	ATPase-coupled heme transmembrane transporter activity	GO:0015439	0.0499935	ABCB6
Upregulated	REAC	Detoxification of Reactive Oxygen Species	REAC:R-HSA-3299685	0.00995629	GPX2,TXNRD1
Upregulated	WP	NRF2 pathway	WP:WP2884	0.00030633	ALDH3A1,GPX2,TXNRD1
Upregulated	WP	Nuclear Receptors Meta-Pathway	WP:WP2882	0.00338324	ALDH3A1,GPX2,TXNRD1
Upregulated	WP	Selenium Micronutrient Network	WP:WP15	0.0188443	GPX2,TXNRD1
Upregulated	TF	Factor: ESRRA; motif: AAGGTCATNCAAGGTCA; match class: 1	TF:M04457_1	0.0212812	ALDH3A1,GPX2,TXNRD1
Overlap with Chronic Cigarette Smoke study
Upregulated	GO:MF	oxidoreductase activity, acting on paired donors, with incorporation or reduction of molecular oxygen, NAD(P)H as one donor, and incorporation of one atom of oxygen	GO:0016709	2.6343e-08	CYP4F11,CYP4F3,AKR1C1,AKR1C3,CYP1A1,AKR1C2
Upregulated	GO:MF	alcohol dehydrogenase (NADP+) activity	GO:0008106	3.64302e-08	AKR1C1,AKR1C3,ALDH3A1,AKR1C2,AKR1B10
Upregulated	GO:MF	monooxygenase activity	GO:0004497	5.82832e-08	CYP4F11,CYP4F3,AKR1C1,AKR1C3,CYP1A1,AKR1C2,CYP1B1
Upregulated	GO:MF	oxidoreductase activity	GO:0016491	1.2973e-07	CYP4F11,CYP4F3,AKR1C1,AKR1C3,ME1,GPX2,CYP1A1,NQO1,ALDH3A1,AKR1C2,AKR1B10,CYP1B1
Upregulated	GO:MF	aldo-keto reductase (NADP) activity	GO:0004033	1.74688e-07	AKR1C1,AKR1C3,ALDH3A1,AKR1C2,AKR1B10
Upregulated	GO:MF	alditol:NADP+ 1-oxidoreductase activity	GO:0004032	6.95795e-07	AKR1C1,AKR1C3,AKR1C2,AKR1B10
Upregulated	GO:MF	indanol dehydrogenase activity	GO:0047718	1.05959e-06	AKR1C1,AKR1C3,AKR1B10
Upregulated	GO:MF	phenanthrene 9,10-monooxygenase activity	GO:0018636	1.05959e-06	AKR1C1,AKR1C3,AKR1C2
Upregulated	GO:MF	oxidoreductase activity, acting on paired donors, with incorporation or reduction of molecular oxygen	GO:0016705	1.42484e-06	CYP4F11,CYP4F3,AKR1C1,AKR1C3,CYP1A1,AKR1C2,CYP1B1
Upregulated	GO:MF	trans-1,2-dihydrobenzene-1,2-diol dehydrogenase activity	GO:0047115	4.23413e-06	AKR1C1,AKR1C3,AKR1C2
Upregulated	GO:MF	oxidoreductase activity, acting on the CH-OH group of donors, NAD or NADP as acceptor	GO:0016616	9.31468e-06	AKR1C1,AKR1C3,ME1,ALDH3A1,AKR1C2,AKR1B10
Upregulated	GO:MF	ketosteroid monooxygenase activity	GO:0047086	1.05747e-05	AKR1C1,AKR1C3,AKR1C2
Upregulated	GO:MF	oxidoreductase activity, acting on CH-OH group of donors	GO:0016614	1.61232e-05	AKR1C1,AKR1C3,ME1,ALDH3A1,AKR1C2,AKR1B10
Upregulated	GO:MF	aromatase activity	GO:0070330	1.75454e-05	CYP4F11,CYP4F3,CYP1A1,CYP1B1
Upregulated	GO:MF	monocarboxylic acid binding	GO:0033293	2.92323e-05	CYP4F11,AKR1C1,AKR1C3,S100A8,AKR1C2
Upregulated	GO:MF	androsterone dehydrogenase activity	GO:0047023	5.90403e-05	AKR1C1,AKR1C3,AKR1C2
Upregulated	GO:MF	oxidoreductase activity, acting on paired donors, with incorporation or reduction of molecular oxygen, reduced flavin or flavoprotein as one donor, and incorporation of one atom of oxygen	GO:0016712	8.07821e-05	CYP4F11,CYP4F3,CYP1A1,CYP1B1
Upregulated	GO:MF	carboxylic acid binding	GO:0031406	0.000134691	CYP4F11,AKR1C1,GAD1,AKR1C3,S100A8,AKR1C2
Upregulated	GO:MF	bile acid binding	GO:0032052	0.000173435	AKR1C1,AKR1C3,AKR1C2
Upregulated	GO:MF	oxidoreductase activity, acting on NAD(P)H, quinone or similar compound as acceptor	GO:0016655	0.000744852	AKR1C1,AKR1C3,NQO1,AKR1C2
Upregulated	GO:MF	geranylgeranyl reductase activity	GO:0045550	0.000761767	AKR1C3,AKR1B10
Upregulated	GO:MF	arachidonic acid monooxygenase activity	GO:0008391	0.00118751	CYP4F11,CYP4F3,CYP1A1
Upregulated	GO:MF	oxidoreductase activity, acting on the CH-CH group of donors, NAD or NADP as acceptor	GO:0016628	0.00302557	AKR1C1,AKR1C3,AKR1C2
Upregulated	GO:MF	steroid dehydrogenase activity, acting on the CH-OH group of donors, NAD or NADP as acceptor	GO:0033764	0.00418698	AKR1C1,AKR1C3,AKR1C2
Upregulated	GO:MF	steroid dehydrogenase activity	GO:0016229	0.00614644	AKR1C1,AKR1C3,AKR1C2
Upregulated	GO:MF	oxidoreductase activity, acting on NAD(P)H	GO:0016651	0.00657914	AKR1C1,AKR1C3,NQO1,AKR1C2
Upregulated	GO:MF	leukotriene-B4 20-monooxygenase activity	GO:0050051	0.0075965	CYP4F11,CYP4F3
Upregulated	GO:MF	oxidoreductase activity, acting on the aldehyde or oxo group of donors, NAD or NADP as acceptor	GO:0016620	0.00863032	AKR1C3,ALDH3A1,AKR1B10
Upregulated	GO:MF	oxidoreductase activity, acting on the aldehyde or oxo group of donors	GO:0016903	0.0154056	AKR1C3,ALDH3A1,AKR1B10
Upregulated	GO:MF	hydroperoxy icosatetraenoate dehydratase activity	GO:0106256	0.0159231	CYP1A1,CYP1B1
Upregulated	GO:MF	heme binding	GO:0020037	0.0210836	CYP4F11,CYP4F3,CYP1A1,CYP1B1
Upregulated	GO:MF	retinal dehydrogenase activity	GO:0001758	0.0212111	AKR1C3,AKR1B10
Upregulated	GO:MF	estrogen 16-alpha-hydroxylase activity	GO:0101020	0.0212111	CYP1A1,CYP1B1
Upregulated	GO:MF	tetrapyrrole binding	GO:0046906	0.0273721	CYP4F11,CYP4F3,CYP1A1,CYP1B1
Upregulated	GO:MF	iron ion binding	GO:0005506	0.0287773	CYP4F11,CYP4F3,CYP1A1,CYP1B1
Upregulated	GO:MF	oxidoreductase activity, acting on the CH-CH group of donors	GO:0016627	0.0415271	AKR1C1,AKR1C3,AKR1C2
Upregulated	GO:MF	NADP-retinol dehydrogenase activity	GO:0052650	0.0498125	AKR1C3,AKR1B10
Upregulated	GO:BP	secondary metabolic process	GO:0019748	1.94151e-11	AKR1C1,AKR1C3,OCA2,CYP1A1,AKR1C2,SLC7A11,AKR1B10,CYP1B1
Upregulated	GO:BP	quinone metabolic process	GO:1901661	1.77989e-08	CYP4F11,CYP4F3,AKR1C1,AKR1C3,AKR1C2,AKR1B10
Upregulated	GO:BP	oxidation-reduction process	GO:0055114	2.02916e-07	CYP4F11,CYP4F3,AKR1C1,AKR1C3,ME1,GPX2,CYP1A1,NQO1,ALDH3A1,AKR1C2,AKR1B10,CYP1B1
Upregulated	GO:BP	unsaturated fatty acid metabolic process	GO:0033559	3.45832e-07	CYP4F11,CYP4F3,AKR1C1,AKR1C3,CYP1A1,AKR1C2,CYP1B1
Upregulated	GO:BP	icosanoid metabolic process	GO:0006690	5.25311e-07	CYP4F11,CYP4F3,AKR1C1,AKR1C3,CYP1A1,AKR1C2,CYP1B1
Upregulated	GO:BP	olefinic compound metabolic process	GO:0120254	5.25311e-07	CYP4F11,CYP4F3,AKR1C1,AKR1C3,CYP1A1,AKR1C2,CYP1B1
Upregulated	GO:BP	daunorubicin metabolic process	GO:0044597	7.00093e-07	AKR1C1,AKR1C3,AKR1C2,AKR1B10
Upregulated	GO:BP	polyketide metabolic process	GO:0030638	7.00093e-07	AKR1C1,AKR1C3,AKR1C2,AKR1B10
Upregulated	GO:BP	doxorubicin metabolic process	GO:0044598	7.00093e-07	AKR1C1,AKR1C3,AKR1C2,AKR1B10
Upregulated	GO:BP	aminoglycoside antibiotic metabolic process	GO:0030647	1.16569e-06	AKR1C1,AKR1C3,AKR1C2,AKR1B10
Upregulated	GO:BP	cellular ketone metabolic process	GO:0042180	4.99274e-06	CYP4F11,CYP4F3,AKR1C1,AKR1C3,NQO1,AKR1C2,SLC7A11,AKR1B10
Upregulated	GO:BP	organic hydroxy compound metabolic process	GO:1901615	5.26411e-06	CYP4F11,CYP4F3,AKR1C1,AKR1C3,OCA2,CYP1A1,AKR1C2,SLC7A11,AKR1B10,CYP1B1
Upregulated	GO:BP	primary alcohol metabolic process	GO:0034308	6.29735e-06	AKR1C1,AKR1C3,CYP1A1,AKR1C2,AKR1B10,CYP1B1
Upregulated	GO:BP	cellular response to jasmonic acid stimulus	GO:0071395	1.75481e-05	AKR1C1,AKR1C3,AKR1C2
Upregulated	GO:BP	response to jasmonic acid	GO:0009753	1.75481e-05	AKR1C1,AKR1C3,AKR1C2
Upregulated	GO:BP	glycoside metabolic process	GO:0016137	2.13275e-05	AKR1C1,AKR1C3,AKR1C2,AKR1B10
Upregulated	GO:BP	tertiary alcohol metabolic process	GO:1902644	2.66335e-05	AKR1C1,AKR1C3,AKR1C2,AKR1B10
Upregulated	GO:BP	arachidonic acid metabolic process	GO:0019369	3.51649e-05	CYP4F11,CYP4F3,AKR1C3,CYP1A1,CYP1B1
Upregulated	GO:BP	cellular hormone metabolic process	GO:0034754	5.72168e-05	AKR1C1,AKR1C3,CYP1A1,AKR1C2,AKR1B10,CYP1B1
Upregulated	GO:BP	carboxylic acid metabolic process	GO:0019752	0.000109411	CYP4F11,CYP4F3,AKR1C1,GAD1,AKR1C3,ME1,CYP1A1,NQO1,AKR1C2,SLC7A11,CYP1B1
Upregulated	GO:BP	oxoacid metabolic process	GO:0043436	0.000151162	CYP4F11,CYP4F3,AKR1C1,GAD1,AKR1C3,ME1,CYP1A1,NQO1,AKR1C2,SLC7A11,CYP1B1
Upregulated	GO:BP	organic acid metabolic process	GO:0006082	0.000208532	CYP4F11,CYP4F3,AKR1C1,GAD1,AKR1C3,ME1,CYP1A1,NQO1,AKR1C2,SLC7A11,CYP1B1
Upregulated	GO:BP	monocarboxylic acid metabolic process	GO:0032787	0.000331728	CYP4F11,CYP4F3,AKR1C1,GAD1,AKR1C3,ME1,CYP1A1,AKR1C2,CYP1B1
Upregulated	GO:BP	retinoid metabolic process	GO:0001523	0.000653997	AKR1C1,AKR1C3,CYP1A1,AKR1B10,CYP1B1
Upregulated	GO:BP	diterpenoid metabolic process	GO:0016101	0.000858495	AKR1C1,AKR1C3,CYP1A1,AKR1B10,CYP1B1
Upregulated	GO:BP	long-chain fatty acid metabolic process	GO:0001676	0.000897005	CYP4F11,CYP4F3,AKR1C3,CYP1A1,CYP1B1
Upregulated	GO:BP	small molecule metabolic process	GO:0044281	0.00100526	CYP4F11,CYP4F3,ENTPD8,AKR1C1,GAD1,AKR1C3,ME1,CYP1A1,NQO1,AKR1C2,SLC7A11,AKR1B10,CYP1B1
Upregulated	GO:BP	retinol metabolic process	GO:0042572	0.00104086	AKR1C3,CYP1A1,AKR1B10,CYP1B1
Upregulated	GO:BP	xenobiotic metabolic process	GO:0006805	0.00125679	AKR1C1,CYP1A1,NQO1,ALDH3A1,CYP1B1
Upregulated	GO:BP	hormone metabolic process	GO:0042445	0.00125816	AKR1C1,AKR1C3,CYP1A1,AKR1C2,AKR1B10,CYP1B1
Upregulated	GO:BP	terpenoid metabolic process	GO:0006721	0.00130877	AKR1C1,AKR1C3,CYP1A1,AKR1B10,CYP1B1
Upregulated	GO:BP	cellular response to xenobiotic stimulus	GO:0071466	0.00153395	AKR1C1,CYP1A1,NQO1,ALDH3A1,CYP1B1
Upregulated	GO:BP	response to toxic substance	GO:0009636	0.00194926	GPX2,CYP1A1,NQO1,SLC7A11,AKR1B10,CYP1B1
Upregulated	GO:BP	retinal metabolic process	GO:0042574	0.00197527	AKR1C1,AKR1C3,CYP1B1
Upregulated	GO:BP	response to xenobiotic stimulus	GO:0009410	0.00200076	AKR1C1,CYP1A1,NQO1,ALDH3A1,CYP1B1
Upregulated	GO:BP	fatty acid metabolic process	GO:0006631	0.00209803	CYP4F11,CYP4F3,AKR1C1,AKR1C3,CYP1A1,AKR1C2,CYP1B1
Upregulated	GO:BP	isoprenoid metabolic process	GO:0006720	0.00275831	AKR1C1,AKR1C3,CYP1A1,AKR1B10,CYP1B1
Upregulated	GO:BP	sesquiterpenoid catabolic process	GO:0016107	0.00330989	AKR1C3,AKR1B10
Upregulated	GO:BP	farnesol metabolic process	GO:0016487	0.00330989	AKR1C3,AKR1B10
Upregulated	GO:BP	farnesol catabolic process	GO:0016488	0.00330989	AKR1C3,AKR1B10
Upregulated	GO:BP	cellular aldehyde metabolic process	GO:0006081	0.00334625	AKR1C1,AKR1C3,ALDH3A1,CYP1B1
Upregulated	GO:BP	small molecule catabolic process	GO:0044282	0.00347207	CYP4F11,CYP4F3,ENTPD8,GAD1,AKR1C3,CYP1A1,AKR1B10
Upregulated	GO:BP	progesterone metabolic process	GO:0042448	0.00353233	AKR1C1,AKR1C3,AKR1C2
Upregulated	GO:BP	organic hydroxy compound catabolic process	GO:1901616	0.00779828	CYP4F11,CYP4F3,AKR1C3,AKR1B10
Upregulated	GO:BP	polyprenol catabolic process	GO:0016095	0.00992087	AKR1C3,AKR1B10
Upregulated	GO:BP	sesquiterpenoid metabolic process	GO:0006714	0.00992087	AKR1C3,AKR1B10
Upregulated	GO:BP	regulation of hormone levels	GO:0010817	0.014084	AKR1C1,IL1RN,AKR1C3,CYP1A1,AKR1C2,AKR1B10,CYP1B1
Upregulated	GO:BP	vitamin K catabolic process	GO:0042377	0.0198242	CYP4F11,CYP4F3
Upregulated	GO:BP	menaquinone catabolic process	GO:0042361	0.0198242	CYP4F11,CYP4F3
Upregulated	GO:BP	alcohol metabolic process	GO:0006066	0.0231989	AKR1C1,AKR1C3,CYP1A1,AKR1C2,AKR1B10,CYP1B1
Upregulated	GO:BP	lipid metabolic process	GO:0006629	0.0293075	CYP4F11,CYP4F3,AKR1C1,IL1RN,AKR1C3,ME1,CYP1A1,AKR1C2,AKR1B10,CYP1B1
Upregulated	GO:BP	cellular response to prostaglandin D stimulus	GO:0071799	0.0330111	AKR1C3,AKR1C2
Upregulated	GO:BP	response to prostaglandin D	GO:0071798	0.0330111	AKR1C3,AKR1C2
Upregulated	GO:BP	phylloquinone catabolic process	GO:0042376	0.0330111	CYP4F11,CYP4F3
Upregulated	GO:BP	phylloquinone metabolic process	GO:0042374	0.0330111	CYP4F11,CYP4F3
Upregulated	GO:BP	leukotriene B4 catabolic process	GO:0036101	0.0330111	CYP4F11,CYP4F3
Upregulated	GO:BP	leukotriene catabolic process	GO:0036100	0.0330111	CYP4F11,CYP4F3
Upregulated	GO:BP	quinone catabolic process	GO:1901662	0.0330111	CYP4F11,CYP4F3
Upregulated	GO:BP	menaquinone metabolic process	GO:0009233	0.0330111	CYP4F11,CYP4F3
Upregulated	GO:BP	C21-steroid hormone metabolic process	GO:0008207	0.0485707	AKR1C1,AKR1C3,AKR1C2
Upregulated	GO:BP	leukotriene B4 metabolic process	GO:0036102	0.0494729	CYP4F11,CYP4F3
Upregulated	KEGG	Steroid hormone biosynthesis	KEGG:00140	9.16145e-06	AKR1C1,AKR1C3,CYP1A1,AKR1C2,CYP1B1
Upregulated	KEGG	Metabolism of xenobiotics by cytochrome P450	KEGG:00980	0.00101825	AKR1C1,CYP1A1,ALDH3A1,CYP1B1
Upregulated	KEGG	Chemical carcinogenesis	KEGG:05204	0.00146509	CYP1A1,ALDH3A1,AKR1C2,CYP1B1
Upregulated	KEGG	Ovarian steroidogenesis	KEGG:04913	0.0106784	AKR1C3,CYP1A1,CYP1B1
Upregulated	KEGG	Arachidonic acid metabolism	KEGG:00590	0.0181961	CYP4F3,AKR1C3,GPX2
Upregulated	KEGG	Metabolic pathways	KEGG:01100	0.0276965	CYP4F3,ENTPD8,GAD1,AKR1C3,ME1,GPX2,CYP1A1,NQO1,ALDH3A1,AKR1B10
Upregulated	REAC	Arachidonic acid metabolism	REAC:R-HSA-2142753	3.58359e-07	CYP4F11,CYP4F3,AKR1C3,GPX2,CYP1A1,CYP1B1
Upregulated	REAC	Fatty acid metabolism	REAC:R-HSA-8978868	0.000235796	CYP4F11,CYP4F3,AKR1C3,GPX2,CYP1A1,CYP1B1
Upregulated	REAC	Phase I - Functionalization of compounds	REAC:R-HSA-211945	0.000474791	CYP4F11,CYP4F3,CYP1A1,ALDH3A1,CYP1B1
Upregulated	REAC	Synthesis of bile acids and bile salts via 24-hydroxycholesterol	REAC:R-HSA-193775	0.000725727	AKR1C1,AKR1C3,AKR1C2
Upregulated	REAC	Synthesis of bile acids and bile salts via 27-hydroxycholesterol	REAC:R-HSA-193807	0.000905995	AKR1C1,AKR1C3,AKR1C2
Upregulated	REAC	Metabolism	REAC:R-HSA-1430728	0.00105913	CYP4F11,CYP4F3,ENTPD8,AKR1C1,AKR1C3,OCA2,ME1,GPX2,CYP1A1,NQO1,ALDH3A1,AKR1C2,AKR1B10,CYP1B1
Upregulated	REAC	Metabolism of lipids	REAC:R-HSA-556833	0.00143346	CYP4F11,CYP4F3,AKR1C1,AKR1C3,ME1,GPX2,CYP1A1,AKR1C2,CYP1B1
Upregulated	REAC	Cytochrome P450 - arranged by substrate type	REAC:R-HSA-211897	0.00229964	CYP4F11,CYP4F3,CYP1A1,CYP1B1
Upregulated	REAC	Synthesis of bile acids and bile salts via 7alpha-hydroxycholesterol	REAC:R-HSA-193368	0.0034904	AKR1C1,AKR1C3,AKR1C2
Upregulated	REAC	Synthesis of bile acids and bile salts	REAC:R-HSA-192105	0.010616	AKR1C1,AKR1C3,AKR1C2
Upregulated	REAC	Biological oxidations	REAC:R-HSA-211859	0.0163151	CYP4F11,CYP4F3,CYP1A1,ALDH3A1,CYP1B1
Upregulated	REAC	Bile acid and bile salt metabolism	REAC:R-HSA-194068	0.0220808	AKR1C1,AKR1C3,AKR1C2
Upregulated	REAC	Retinoid metabolism and transport	REAC:R-HSA-975634	0.0254084	AKR1C1,AKR1C3,AKR1B10
Upregulated	REAC	Synthesis of epoxy (EET) and dihydroxyeicosatrienoic acids (DHET)	REAC:R-HSA-2142670	0.0311499	CYP1A1,CYP1B1
Upregulated	REAC	Metabolism of fat-soluble vitamins	REAC:R-HSA-6806667	0.0330123	AKR1C1,AKR1C3,AKR1B10
Upregulated	REAC	Synthesis of (16-20)-hydroxyeicosatetraenoic acids (HETE)	REAC:R-HSA-2142816	0.0400017	CYP1A1,CYP1B1
Upregulated	WP	Benzo(a)pyrene metabolism	WP:WP696	7.6151e-10	AKR1C1,AKR1C3,CYP1A1,AKR1C2,CYP1B1
Upregulated	WP	Metapathway biotransformation Phase I and II	WP:WP702	1.8587e-08	CYP4F11,CYP4F3,AKR1C1,AKR1C3,GPX2,CYP1A1,AKR1C2,AKR1B10,CYP1B1
Upregulated	WP	Aryl Hydrocarbon Receptor Pathway	WP:WP2873	0.00045701	CYP1A1,NQO1,ALDH3A1,CYP1B1
Upregulated	WP	Nuclear Receptors Meta-Pathway	WP:WP2882	0.000741297	ME1,GPX2,CYP1A1,NQO1,ALDH3A1,SLC7A11,CYP1B1
Upregulated	WP	Estrogen metabolism	WP:WP697	0.00110378	CYP1A1,NQO1,CYP1B1
Upregulated	WP	Oxidation by Cytochrome P450	WP:WP43	0.00142624	CYP4F11,CYP4F3,CYP1A1,CYP1B1
Upregulated	WP	NRF2 pathway	WP:WP2884	0.00219278	ME1,GPX2,NQO1,ALDH3A1,SLC7A11
Upregulated	WP	Prostaglandin Synthesis and Regulation	WP:WP98	0.0183712	AKR1C1,AKR1C3,AKR1C2
Upregulated	WP	Aryl Hydrocarbon Receptor Netpath	WP:WP2586	0.019621	CYP1A1,NQO1,CYP1B1
Upregulated	WP	Estrogen Receptor Pathway	WP:WP2881	0.0462543	CYP1A1,CYP1B1
Upregulated	TF	Factor: AR; motif: NNNNNNRGNACRNNGTGTTCTNNNNNN; match class: 1	TF:M00956_1	0.0392871	AKR1C1,IL1RN,AKR1C3,UCHL1,AKR1C2
Upregulated	CORUM	Calprotectin heterotetramer	CORUM:6826	0.0497117	S100A8
Upregulated	CORUM	PRRX2-UCHL1 complex	CORUM:7106	0.0497117	UCHL1
Upregulated	CORUM	PRRX1-UCHL1 complex	CORUM:7105	0.0497117	UCHL1
Overlap with Smoking Cessation study
Upregulated	GO:MF	histamine N-methyltransferase activity	GO:0046539	0.0499003	HNMT
Upregulated	GO:BP	nervous system development	GO:0007399	0.046194	PCDH17,MEF2C,TLR4,HNMT,SEMA6A
Upregulated	GO:BP	positive regulation of B cell proliferation	GO:0030890	0.0476178	MEF2C,TLR4
Upregulated	TF	Factor: TWIST; motif: MCATCTGKWWYYNATTA	TF:M10103	0.0278751	PCDH17,MEF2C,TLR4,HNMT,SEMA6A
Downregulated	GO:MF	alcohol dehydrogenase (NADP+) activity	GO:0008106	1.7278e-09	ALDH3A1,AKR1C2,AKR1B10,AKR1C3,AKR1C1
Downregulated	GO:MF	aldo-keto reductase (NADP) activity	GO:0004033	8.31355e-09	ALDH3A1,AKR1C2,AKR1B10,AKR1C3,AKR1C1
Downregulated	GO:MF	oxidoreductase activity	GO:0016491	5.29176e-08	ALDH3A1,AKR1C2,AKR1B10,NQO1,AKR1C3,CYP4F3,GSR,AKR1C1,ME1,CYP4F11
Downregulated	GO:MF	alditol:NADP+ 1-oxidoreductase activity	GO:0004032	6.06745e-08	AKR1C2,AKR1B10,AKR1C3,AKR1C1
Downregulated	GO:MF	oxidoreductase activity, acting on paired donors, with incorporation or reduction of molecular oxygen, NAD(P)H as one donor, and incorporation of one atom of oxygen	GO:0016709	1.43301e-07	AKR1C2,AKR1C3,CYP4F3,AKR1C1,CYP4F11
Downregulated	GO:MF	indanol dehydrogenase activity	GO:0047718	1.64376e-07	AKR1B10,AKR1C3,AKR1C1
Downregulated	GO:MF	phenanthrene 9,10-monooxygenase activity	GO:0018636	1.64376e-07	AKR1C2,AKR1C3,AKR1C1
Downregulated	GO:MF	oxidoreductase activity, acting on the CH-OH group of donors, NAD or NADP as acceptor	GO:0016616	2.42861e-07	ALDH3A1,AKR1C2,AKR1B10,AKR1C3,AKR1C1,ME1
Downregulated	GO:MF	oxidoreductase activity, acting on CH-OH group of donors	GO:0016614	4.22938e-07	ALDH3A1,AKR1C2,AKR1B10,AKR1C3,AKR1C1,ME1
Downregulated	GO:MF	trans-1,2-dihydrobenzene-1,2-diol dehydrogenase activity	GO:0047115	6.57136e-07	AKR1C2,AKR1C3,AKR1C1
Downregulated	GO:MF	ketosteroid monooxygenase activity	GO:0047086	1.64192e-06	AKR1C2,AKR1C3,AKR1C1
Downregulated	GO:MF	monooxygenase activity	GO:0004497	8.22131e-06	AKR1C2,AKR1C3,CYP4F3,AKR1C1,CYP4F11
Downregulated	GO:MF	oxidoreductase activity, acting on NAD(P)H	GO:0016651	8.61969e-06	AKR1C2,NQO1,AKR1C3,GSR,AKR1C1
Downregulated	GO:MF	androsterone dehydrogenase activity	GO:0047023	9.17925e-06	AKR1C2,AKR1C3,AKR1C1
Downregulated	GO:MF	bile acid binding	GO:0032052	2.70005e-05	AKR1C2,AKR1C3,AKR1C1
Downregulated	GO:MF	oxidoreductase activity, acting on NAD(P)H, quinone or similar compound as acceptor	GO:0016655	6.64997e-05	AKR1C2,NQO1,AKR1C3,AKR1C1
Downregulated	GO:MF	oxidoreductase activity, acting on paired donors, with incorporation or reduction of molecular oxygen	GO:0016705	7.99981e-05	AKR1C2,AKR1C3,CYP4F3,AKR1C1,CYP4F11
Downregulated	GO:MF	monocarboxylic acid binding	GO:0033293	0.000143846	AKR1C2,AKR1C3,AKR1C1,CYP4F11
Downregulated	GO:MF	carboxylic acid binding	GO:0031406	0.000176976	AKR1C2,GCLC,AKR1C3,AKR1C1,CYP4F11
Downregulated	GO:MF	geranylgeranyl reductase activity	GO:0045550	0.000204835	AKR1B10,AKR1C3
Downregulated	GO:MF	oxidoreductase activity, acting on the CH-CH group of donors, NAD or NADP as acceptor	GO:0016628	0.00047436	AKR1C2,AKR1C3,AKR1C1
Downregulated	GO:MF	catalytic activity	GO:0003824	0.000512815	ALDH3A1,AKR1C2,AKR1B10,NQO1,GCLC,TKT,AKR1C3,CYP4F3,ABCC3,GSR,AKR1C1,ME1,UGT1A6,RAP1GAP,CYP4F11
Downregulated	GO:MF	steroid dehydrogenase activity, acting on the CH-OH group of donors, NAD or NADP as acceptor	GO:0033764	0.000657319	AKR1C2,AKR1C3,AKR1C1
Downregulated	GO:MF	steroid dehydrogenase activity	GO:0016229	0.000966641	AKR1C2,AKR1C3,AKR1C1
Downregulated	GO:MF	oxidoreductase activity, acting on the aldehyde or oxo group of donors, NAD or NADP as acceptor	GO:0016620	0.00135967	ALDH3A1,AKR1B10,AKR1C3
Downregulated	GO:MF	leukotriene-B4 20-monooxygenase activity	GO:0050051	0.00204506	CYP4F3,CYP4F11
Downregulated	GO:MF	oxidoreductase activity, acting on the aldehyde or oxo group of donors	GO:0016903	0.00243566	ALDH3A1,AKR1B10,AKR1C3
Downregulated	GO:MF	retinal dehydrogenase activity	GO:0001758	0.00571699	AKR1B10,AKR1C3
Downregulated	GO:MF	oxidoreductase activity, acting on the CH-CH group of donors	GO:0016627	0.00661777	AKR1C2,AKR1C3,AKR1C1
Downregulated	GO:MF	NADP-retinol dehydrogenase activity	GO:0052650	0.013447	AKR1B10,AKR1C3
Downregulated	GO:MF	anion binding	GO:0043168	0.0244533	AKR1C2,GCLC,TKT,AKR1C3,ABCC3,GSR,AKR1C1,ME1,CYP4F11
Downregulated	GO:MF	steroid binding	GO:0005496	0.0290971	AKR1C2,AKR1C3,AKR1C1
Downregulated	GO:MF	arachidonic acid monooxygenase activity	GO:0008391	0.0385456	CYP4F3,CYP4F11
Downregulated	GO:BP	quinone metabolic process	GO:1901661	9.69528e-10	AKR1C2,AKR1B10,AKR1C3,CYP4F3,AKR1C1,CYP4F11
Downregulated	GO:BP	cellular ketone metabolic process	GO:0042180	8.74047e-08	AKR1C2,AKR1B10,NQO1,AKR1C3,CYP4F3,SLC7A11,AKR1C1,CYP4F11
Downregulated	GO:BP	polyketide metabolic process	GO:0030638	1.11675e-07	AKR1C2,AKR1B10,AKR1C3,AKR1C1
Downregulated	GO:BP	daunorubicin metabolic process	GO:0044597	1.11675e-07	AKR1C2,AKR1B10,AKR1C3,AKR1C1
Downregulated	GO:BP	doxorubicin metabolic process	GO:0044598	1.11675e-07	AKR1C2,AKR1B10,AKR1C3,AKR1C1
Downregulated	GO:BP	aminoglycoside antibiotic metabolic process	GO:0030647	1.86018e-07	AKR1C2,AKR1B10,AKR1C3,AKR1C1
Downregulated	GO:BP	oxidation-reduction process	GO:0055114	3.25143e-07	ALDH3A1,AKR1C2,AKR1B10,NQO1,AKR1C3,CYP4F3,GSR,AKR1C1,ME1,CYP4F11
Downregulated	GO:BP	small molecule metabolic process	GO:0044281	5.81938e-07	AKR1C2,AKR1B10,NQO1,GCLC,TKT,AKR1C3,CYP4F3,SLC7A11,GSR,AKR1C1,ME1,UGT1A6,CYP4F11
Downregulated	GO:BP	secondary metabolic process	GO:0019748	3.10407e-06	AKR1C2,AKR1B10,AKR1C3,SLC7A11,AKR1C1
Downregulated	GO:BP	glycoside metabolic process	GO:0016137	3.41563e-06	AKR1C2,AKR1B10,AKR1C3,AKR1C1
Downregulated	GO:BP	tertiary alcohol metabolic process	GO:1902644	4.26709e-06	AKR1C2,AKR1B10,AKR1C3,AKR1C1
Downregulated	GO:BP	response to jasmonic acid	GO:0009753	4.59123e-06	AKR1C2,AKR1C3,AKR1C1
Downregulated	GO:BP	cellular response to jasmonic acid stimulus	GO:0071395	4.59123e-06	AKR1C2,AKR1C3,AKR1C1
Downregulated	GO:BP	carboxylic acid metabolic process	GO:0019752	7.4851e-06	AKR1C2,NQO1,GCLC,AKR1C3,CYP4F3,SLC7A11,AKR1C1,ME1,UGT1A6,CYP4F11
Downregulated	GO:BP	oxoacid metabolic process	GO:0043436	1.01588e-05	AKR1C2,NQO1,GCLC,AKR1C3,CYP4F3,SLC7A11,AKR1C1,ME1,UGT1A6,CYP4F11
Downregulated	GO:BP	organic acid metabolic process	GO:0006082	1.37739e-05	AKR1C2,NQO1,GCLC,AKR1C3,CYP4F3,SLC7A11,AKR1C1,ME1,UGT1A6,CYP4F11
Downregulated	GO:BP	unsaturated fatty acid metabolic process	GO:0033559	9.22493e-05	AKR1C2,AKR1C3,CYP4F3,AKR1C1,CYP4F11
Downregulated	GO:BP	olefinic compound metabolic process	GO:0120254	0.000124111	AKR1C2,AKR1C3,CYP4F3,AKR1C1,CYP4F11
Downregulated	GO:BP	icosanoid metabolic process	GO:0006690	0.000124111	AKR1C2,AKR1C3,CYP4F3,AKR1C1,CYP4F11
Downregulated	GO:BP	response to xenobiotic stimulus	GO:0009410	0.000198566	ALDH3A1,NQO1,GCLC,AKR1C1,UGT1A6
Downregulated	GO:BP	cellular aldehyde metabolic process	GO:0006081	0.000545593	ALDH3A1,TKT,AKR1C3,AKR1C1
Downregulated	GO:BP	organic hydroxy compound metabolic process	GO:1901615	0.000757811	AKR1C2,AKR1B10,AKR1C3,CYP4F3,SLC7A11,AKR1C1,CYP4F11
Downregulated	GO:BP	progesterone metabolic process	GO:0042448	0.000929028	AKR1C2,AKR1C3,AKR1C1
Downregulated	GO:BP	organic hydroxy compound catabolic process	GO:1901616	0.00127909	AKR1B10,AKR1C3,CYP4F3,CYP4F11
Downregulated	GO:BP	farnesol metabolic process	GO:0016487	0.00138506	AKR1B10,AKR1C3
Downregulated	GO:BP	farnesol catabolic process	GO:0016488	0.00138506	AKR1B10,AKR1C3
Downregulated	GO:BP	sesquiterpenoid catabolic process	GO:0016107	0.00138506	AKR1B10,AKR1C3
Downregulated	GO:BP	monocarboxylic acid metabolic process	GO:0032787	0.00200195	AKR1C2,AKR1C3,CYP4F3,AKR1C1,ME1,UGT1A6,CYP4F11
Downregulated	GO:BP	primary alcohol metabolic process	GO:0034308	0.0026853	AKR1C2,AKR1B10,AKR1C3,AKR1C1
Downregulated	GO:BP	polyprenol catabolic process	GO:0016095	0.00415288	AKR1B10,AKR1C3
Downregulated	GO:BP	sesquiterpenoid metabolic process	GO:0006714	0.00415288	AKR1B10,AKR1C3
Downregulated	GO:BP	xenobiotic metabolic process	GO:0006805	0.00729433	ALDH3A1,NQO1,AKR1C1,UGT1A6
Downregulated	GO:BP	NADP metabolic process	GO:0006739	0.00804447	NQO1,TKT,ME1
Downregulated	GO:BP	menaquinone catabolic process	GO:0042361	0.00830117	CYP4F3,CYP4F11
Downregulated	GO:BP	vitamin K catabolic process	GO:0042377	0.00830117	CYP4F3,CYP4F11
Downregulated	GO:BP	cellular response to xenobiotic stimulus	GO:0071466	0.00855787	ALDH3A1,NQO1,AKR1C1,UGT1A6
Downregulated	GO:BP	vitamin metabolic process	GO:0006766	0.00910611	GCLC,AKR1C3,CYP4F3,CYP4F11
Downregulated	GO:BP	glycosyl compound metabolic process	GO:1901657	0.00967993	AKR1C2,AKR1B10,AKR1C3,AKR1C1
Downregulated	GO:BP	cellular hormone metabolic process	GO:0034754	0.0115625	AKR1C2,AKR1B10,AKR1C3,AKR1C1
Downregulated	GO:BP	C21-steroid hormone metabolic process	GO:0008207	0.0128892	AKR1C2,AKR1C3,AKR1C1
Downregulated	GO:BP	menaquinone metabolic process	GO:0009233	0.0138276	CYP4F3,CYP4F11
Downregulated	GO:BP	phylloquinone catabolic process	GO:0042376	0.0138276	CYP4F3,CYP4F11
Downregulated	GO:BP	cellular response to prostaglandin D stimulus	GO:0071799	0.0138276	AKR1C2,AKR1C3
Downregulated	GO:BP	quinone catabolic process	GO:1901662	0.0138276	CYP4F3,CYP4F11
Downregulated	GO:BP	leukotriene B4 catabolic process	GO:0036101	0.0138276	CYP4F3,CYP4F11
Downregulated	GO:BP	response to prostaglandin D	GO:0071798	0.0138276	AKR1C2,AKR1C3
Downregulated	GO:BP	phylloquinone metabolic process	GO:0042374	0.0138276	CYP4F3,CYP4F11
Downregulated	GO:BP	leukotriene catabolic process	GO:0036100	0.0138276	CYP4F3,CYP4F11
Downregulated	GO:BP	response to hormone	GO:0009725	0.0194886	ALDH3A1,AKR1C2,NQO1,GCLC,AKR1C3,AKR1C1,ME1
Downregulated	GO:BP	leukotriene B4 metabolic process	GO:0036102	0.02073	CYP4F3,CYP4F11
Downregulated	GO:BP	prostanoid metabolic process	GO:0006692	0.021904	AKR1C2,AKR1C3,AKR1C1
Downregulated	GO:BP	prostaglandin metabolic process	GO:0006693	0.021904	AKR1C2,AKR1C3,AKR1C1
Downregulated	GO:BP	glutathione metabolic process	GO:0006749	0.0246692	GCLC,SLC7A11,GSR
Downregulated	GO:BP	terpenoid catabolic process	GO:0016115	0.029006	AKR1B10,AKR1C3
Downregulated	GO:BP	response to nutrient	GO:0007584	0.0362493	ALDH3A1,NQO1,GCLC,AKR1C3
Downregulated	GO:BP	arachidonic acid metabolic process	GO:0019369	0.0380212	AKR1C3,CYP4F3,CYP4F11
Downregulated	GO:BP	icosanoid catabolic process	GO:1901523	0.0386532	CYP4F3,CYP4F11
Downregulated	GO:BP	polyprenol metabolic process	GO:0016093	0.0386532	AKR1B10,AKR1C3
Downregulated	GO:BP	response to chemical	GO:0042221	0.0445804	ALDH3A1,AKR1C2,AKR1B10,NQO1,GCLC,AKR1C3,ABCC3,SLC7A11,GSR,AKR1C1,ME1,UGT1A6,RAP1GAP
Downregulated	GO:BP	fatty acid metabolic process	GO:0006631	0.0463775	AKR1C2,AKR1C3,CYP4F3,AKR1C1,CYP4F11
Downregulated	GO:BP	vitamin K metabolic process	GO:0042373	0.0496695	CYP4F3,CYP4F11
Downregulated	GO:CC	cytosol	GO:0005829	0.0441848	ALDH3A1,AKR1C2,AKR1B10,NQO1,GCLC,TKT,FTL,AKR1C3,GSR,AKR1C1,ME1,RAP1GAP
Downregulated	KEGG	Steroid hormone biosynthesis	KEGG:00140	0.000288013	AKR1C2,AKR1C3,AKR1C1,UGT1A6
Downregulated	KEGG	Ferroptosis	KEGG:04216	0.003949	GCLC,FTL,SLC7A11
Downregulated	KEGG	Metabolic pathways	KEGG:01100	0.00751223	ALDH3A1,AKR1B10,NQO1,GCLC,TKT,AKR1C3,CYP4F3,GSR,ME1,UGT1A6
Downregulated	KEGG	Metabolism of xenobiotics by cytochrome P450	KEGG:00980	0.0221562	ALDH3A1,AKR1C1,UGT1A6
Downregulated	KEGG	Chemical carcinogenesis	KEGG:05204	0.0290184	ALDH3A1,AKR1C2,UGT1A6
Downregulated	REAC	Metabolism	REAC:R-HSA-1430728	5.86907e-05	ALDH3A1,AKR1C2,AKR1B10,NQO1,GCLC,TKT,AKR1C3,CYP4F3,ABCC3,AKR1C1,ME1,UGT1A6,CYP4F11
Downregulated	REAC	Bile acid and bile salt metabolism	REAC:R-HSA-194068	0.000114338	AKR1C2,AKR1C3,ABCC3,AKR1C1
Downregulated	REAC	Synthesis of bile acids and bile salts via 24-hydroxycholesterol	REAC:R-HSA-193775	0.000308596	AKR1C2,AKR1C3,AKR1C1
Downregulated	REAC	Synthesis of bile acids and bile salts via 27-hydroxycholesterol	REAC:R-HSA-193807	0.000385387	AKR1C2,AKR1C3,AKR1C1
Downregulated	REAC	Synthesis of bile acids and bile salts via 7alpha-hydroxycholesterol	REAC:R-HSA-193368	0.00148897	AKR1C2,AKR1C3,AKR1C1
Downregulated	REAC	Biological oxidations	REAC:R-HSA-211859	0.00383231	ALDH3A1,GCLC,CYP4F3,UGT1A6,CYP4F11
Downregulated	REAC	Synthesis of bile acids and bile salts	REAC:R-HSA-192105	0.0045448	AKR1C2,AKR1C3,AKR1C1
Downregulated	REAC	Retinoid metabolism and transport	REAC:R-HSA-975634	0.0109202	AKR1B10,AKR1C3,AKR1C1
Downregulated	REAC	Metabolism of fat-soluble vitamins	REAC:R-HSA-6806667	0.0142085	AKR1B10,AKR1C3,AKR1C1
Downregulated	REAC	Metabolism of lipids	REAC:R-HSA-556833	0.014623	AKR1C2,AKR1C3,CYP4F3,ABCC3,AKR1C1,ME1,CYP4F11
Downregulated	REAC	Metabolism of steroids	REAC:R-HSA-8957322	0.0177901	AKR1C2,AKR1C3,ABCC3,AKR1C1
Downregulated	REAC	Arachidonic acid metabolism	REAC:R-HSA-2142753	0.0264348	AKR1C3,CYP4F3,CYP4F11
Downregulated	REAC	Miscellaneous substrates	REAC:R-HSA-211958	0.0421373	CYP4F3,CYP4F11
Downregulated	REAC	Eicosanoids	REAC:R-HSA-211979	0.0421373	CYP4F3,CYP4F11
Downregulated	WP	NRF2 pathway	WP:WP2884	5.69762e-10	ALDH3A1,NQO1,GCLC,FTL,ABCC3,SLC7A11,GSR,ME1,UGT1A6
Downregulated	WP	Metapathway biotransformation Phase I and II	WP:WP702	2.15805e-07	AKR1C2,AKR1B10,AKR1C3,CYP4F3,GSR,AKR1C1,UGT1A6,CYP4F11
Downregulated	WP	Nuclear Receptors Meta-Pathway	WP:WP2882	7.19582e-07	ALDH3A1,NQO1,GCLC,FTL,ABCC3,SLC7A11,GSR,ME1,UGT1A6
Downregulated	WP	Oxidative Stress	WP:WP408	7.30295e-05	NQO1,GCLC,GSR,UGT1A6
Downregulated	WP	Benzo(a)pyrene metabolism	WP:WP696	8.17988e-05	AKR1C2,AKR1C3,AKR1C1
Downregulated	WP	Phytochemical activity on NRF2 transcriptional activation	WP:WP3	0.000439316	NQO1,GCLC,SLC7A11
Downregulated	WP	Photodynamic therapy-induced NFE2L2 (NRF2) survival signaling	WP:WP3612	0.00169062	NQO1,GCLC,ABCC3
Downregulated	WP	NRF2-ARE regulation	WP:WP4357	0.00169062	NQO1,GCLC,SLC7A11
Downregulated	WP	Ferroptosis	WP:WP4313	0.00920646	GCLC,FTL,SLC7A11
Downregulated	WP	Prostaglandin Synthesis and Regulation	WP:WP98	0.013129	AKR1C2,AKR1C3,AKR1C1
Downregulated	WP	Aryl Hydrocarbon Receptor Pathway	WP:WP2873	0.014025	ALDH3A1,NQO1,UGT1A6
Downregulated	WP	Codeine and Morphine Metabolism	WP:WP1604	0.0499676	ABCC3,UGT1A6
Downregulated	TF	Factor: ER-beta; motif: ANNSTGACCYRGNN	TF:M03821	0.00554809	ALDH3A1,AKR1C2,AKR1B10,NQO1,GCLC,TKT,FTL,CYP4F3,ABCC3,GSR,AKR1C1,ME1,UGT1A6,RAP1GAP,CYP4F11
Downregulated	CORUM	Glutamate-cysteine ligase	CORUM:7186	0.0497117	GCLC
Downregulated	CORUM	Ferritin complex	CORUM:6135	0.0497117	FTL
Abreviation. GO:MF Gene Ontology: molecular function; GO:CC Gene Ontology: cellular component; GO:BP Gene Ontology biological process; WP: WikiPathways: TF: TRANSFAC
